# Supplementary material for: Child Disruptions, Remote Learning, and Parent Mental Health during the COVID-19 Pandemic
Source: Int J Environ Res Public Health. 2022 May 25;19(11):6442. doi: 10.3390/ijerph19116442 (PMC9180527; doi:10.3390/ijerph19116442)
Supplement: Supplementary file 1 [file ijerph-19-06442-s001.zip]

Archive with 1 entries (1 files):
- ijerph-1707381-supplementary.pdf
